# Supplementary material for: Proteomic Profile of Saliva in Parkinson’s Disease Patients: A Proof of Concept Study
Source: Brain Sci. 2021 May 18;11(5):661. doi: 10.3390/brainsci11050661 (PMC8158489; doi:10.3390/brainsci11050661)
Supplement: Supplementary file 1 [file brainsci-11-00661-s001.zip]

Archive with 1 entries (1 files):
- brainsci-1198346-supplementary.pdf
